# Supplementary material for: Non-canonical amino acid incorporation enables minimally disruptive labeling of stress granule and TDP-43 proteinopathy
Source: eLife. 2026 Jul 3;14:RP109452. doi: 10.7554/eLife.109452 (PMC13331479; doi:10.7554/eLife.109452)
Supplement: Figure 1—source data 3. [file elife-109452-fig1-data3.zip]

Archive with 12 entries (11 files):
- source data-wb-Figure 1/
- __MACOSX/._source data-wb-Figure 1
- source data-wb-Figure 1/Fig.1K-PFKP.tif
- __MACOSX/source data-wb-Figure 1/._Fig.1K-PFKP.tif
- source data-wb-Figure 1/Fig.1H-G3BP1.tif
- __MACOSX/source data-wb-Figure 1/._Fig.1H-G3BP1.tif
- source data-wb-Figure 1/Fig.1H-GAPDH.tif
- __MACOSX/source data-wb-Figure 1/._Fig.1H-GAPDH.tif
- source data-wb-Figure 1/Fig.1K-GAPDH.tif
- __MACOSX/source data-wb-Figure 1/._Fig.1K-GAPDH.tif
- source data-wb-Figure 1/Fig.1K-TDP-43.tif
- __MACOSX/source data-wb-Figure 1/._Fig.1K-TDP-43.tif
